# Supplementary material for: Development of Cannabidiol-Loaded PLGA Microspheres for Long-Acting Injectable Delivery: Evaluation of Poly(2-ethyl-2-oxazoline) as an Alternative to Poly(ethylene glycol)
Source: Pharmaceutics. 2026 Mar 8;18(3):336. doi: 10.3390/pharmaceutics18030336 (PMC13030583; doi:10.3390/pharmaceutics18030336)
Supplement: Supplementary file 1 [file pharmaceutics-18-00336-s001.zip]

Archive with 1 entries (1 files):
- pharmaceutics-4161926-supplementary.pdf
